# Supplementary material for: Mendelian randomization and transcriptome analysis identified immune-related biomarkers for osteoarthritis
Source: Front Immunol. 2024 Apr 12;15:1334479. doi: 10.3389/fimmu.2024.1334479 (PMC11045931; doi:10.3389/fimmu.2024.1334479)
Supplement: Supplementary file 2 [file Table_1.xlsx]

## Sheet: Table S1
Supplementary Table 1 Details of the datasets included in present study
accession	platform	organism	type	sample
GSE89408	GPL11154	Homo sapiens	Bulk-RNA sequencing	22 OA and 28 normal synovial tissues
GSE143514	GPL20795	Homo sapiens	Bulk-RNA sequencing	5 OA and 3 normal synovial tissues
GSE55235	GPL96	Homo sapiens	Microarray data	10 OA and 10 normal synovial tissues
GSE46750	GPL10558	Homo sapiens	Microarray data	12 OA and 12 normal synovial tissues
GSE152805	GPL20301	Homo sapiens	Single-cell RNA sequencing	3 OA synovial tissues

## Sheet: Table S2
Supplementary Table 2 Differential genes associated with the immune microenvironment
gene	log2FoldChange	padj
CYBB	1.80347	1.13796e-08
VCAM1	1.26685	0.000256651
MARCO	1.27276	1.99988e-05
LYZ	2.03	5.37295e-08
IFI30	1.60522	4.15158e-07
CTSS	1.67428	9.40297e-09
FCGR3A	1.92923	3.63855e-07
MSR1	1.84975	6.04105e-08
HLA-DPA1	1.80561	1.37762e-07
TGFBR1	1.01944	2.74638e-07
SEMA3A	2.17819	3.20412e-08
PTPRC	1.27777	9.05995e-06
HLA-DPB1	1.30465	0.0239326
TYROBP	1.23618	2.39599e-06
C3AR1	1.62395	5.70284e-08
OLR1	2.04678	4.33428e-05
TLR7	1.71694	1.72428e-07
TLR2	1.20896	5.09879e-05
FCER1G	1.11252	2.16635e-06
CCR1	1.1272	1.55637e-05
S100A8	2.88193	3.20412e-08
HLA-DMB	1.58396	0.00805389
BTC	1.16738	0.00438659
AVPR1A	-1.04909	0.000484981
NPR1	-1.37595	1.75476e-05
BTK	1.00067	6.18615e-06
CXCR4	1.07406	0.0011638
CD86	1.28081	5.81617e-06
TLR8	1.91276	5.87841e-09
CD28	1.23416	6.70162e-05
FPR1	1.30812	4.81474e-07
HLA-DMA	1.07723	0.00013825
INHBB	-1.75029	7.55171e-06
CXCL1	1.36792	0.010895
IL10	1.22199	4.77521e-08
ADCYAP1R1	-1.3236	0.000672562
RNASE2	2.97333	4.69064e-07
CD244	1.58512	0.000334807
FCGR3B	1.63542	0.0027114
RXRG	-1.31197	0.00138866
CCL3	1.97693	6.23956e-05
OSM	1.25866	0.00218637
IL20RA	-1.1629	0.031639
CCL4L2	1.84475	0.00315027

## Sheet: Table S3
Supplementary Table 3 Steiger filtering test for all causal associations
SNP	exposure	outcome	snp_r2.exposure	snp_r2.outcome	correct_causal_direction	steiger_pval
rs11590967	FCER1G	OA	0.0514049	5.70235e-07	TRUE	4.76283e-07
rs12721036	FCER1G	OA	0.0776016	8.92922e-06	TRUE	5.65794e-10
rs17356051	FCER1G	OA	0.0416713	7.15962e-07	TRUE	6.33512e-06
rs2070901	FCER1G	OA	0.29287	5.40563e-06	TRUE	7.29137e-40
rs4379692	FCER1G	OA	0.10376	5.50724e-06	TRUE	3.81362e-13
rs1265764	HLA-DMB	OA	0.0562447	8.02083e-06	TRUE	1.68063e-07
rs145325967	HLA-DMB	OA	0.0416713	1.43464e-05	TRUE	8.56797e-06
rs241429	HLA-DMB	OA	0.0562866	1.43909e-05	TRUE	1.86228e-07
rs28744291	HLA-DMB	OA	0.101112	1.75974e-05	TRUE	1.07429e-12
rs3097668	HLA-DMB	OA	0.049428	3.96057e-06	TRUE	9.24437e-07
rs3130347	HLA-DMB	OA	0.0807591	2.28748e-05	TRUE	3.09794e-10
rs410851	HLA-DMB	OA	0.0562032	1.3157e-05	TRUE	1.86668e-07
rs6457713	HLA-DMB	OA	0.0480222	2.20819e-05	TRUE	1.8019e-06
rs6932167	HLA-DMB	OA	0.0944754	1.61573e-05	TRUE	6.56034e-12
rs73418523	HLA-DMB	OA	0.0482449	3.80788e-05	TRUE	1.99521e-06
rs9267922	HLA-DMB	OA	0.0499025	1.18344e-05	TRUE	9.59085e-07
rs9269140	HLA-DMB	OA	0.0662245	1.03437e-05	TRUE	1.24197e-08
rs9272326	HLA-DMB	OA	0.0532113	1.02617e-05	TRUE	3.91043e-07
rs9273324	HLA-DMB	OA	0.0796638	4.19226e-06	TRUE	2.83288e-10
rs9276435	HLA-DMB	OA	0.0723784	6.58519e-06	TRUE	2.1888e-09
rs9276710	HLA-DMB	OA	0.0569316	8.36379e-06	TRUE	1.41121e-07
rs9276757	HLA-DMB	OA	0.0699545	1.81197e-05	TRUE	5.2508e-09
rs9277038	HLA-DMB	OA	0.065175	1.77042e-05	TRUE	1.86397e-08
rs1704999	HLA-DPA1	OA	0.054495	1.47016e-06	TRUE	2.20858e-07
rs1799911	HLA-DPA1	OA	0.14916	2.74046e-05	TRUE	1.31475e-18
rs2294478	HLA-DPA1	OA	0.055049	1.79254e-05	TRUE	2.71643e-07
rs2856816	HLA-DPA1	OA	0.0779656	1.31938e-05	TRUE	5.60819e-10
rs3097668	HLA-DPA1	OA	0.0476139	3.96057e-06	TRUE	1.49197e-06
rs3097676	HLA-DPA1	OA	0.0959885	5.69676e-05	TRUE	7.43699e-12
rs3117037	HLA-DPA1	OA	0.0467267	3.45532e-05	TRUE	2.86542e-06
rs3117244	HLA-DPA1	OA	0.119263	3.56367e-06	TRUE	4.34979e-15
rs3129213	HLA-DPA1	OA	0.0461661	2.01858e-05	TRUE	2.85886e-06
rs742870	HLA-DPA1	OA	0.344938	1.09059e-05	TRUE	9.21293e-49
rs7750458	HLA-DPA1	OA	0.0517491	7.42561e-06	TRUE	5.44328e-07
rs9277339	HLA-DPA1	OA	0.0456802	8.57042e-07	TRUE	2.21451e-06
rs9296072	HLA-DPA1	OA	0.153787	1.17723e-06	TRUE	1.44674e-19
